# Supplementary material for: Ligand-tethered lipid nanoparticles for targeted RNA delivery to treat liver fibrosis
Source: Nat Commun. 2023 Jan 17;14:75. doi: 10.1038/s41467-022-35637-z (PMC9845313; doi:10.1038/s41467-022-35637-z)
Supplement: Supplementary file 4 — Source Data [file 41467_2022_35637_MOESM4_ESM.xlsx]

## Sheet: Fig 2b
Fig 2b
		Lipidoid			AA-lipidoid
113	C12	85.3895	81.8751	84.4823	4.90608	4.80651	1.9375
	C14	75.2447	68.6364	72.2872	59.9298	42.2732	52.0087
	C16	22.5553	22.9167	24.1483	27.1648	4.44143	25.4464
306	C12	88.4968	86.942	78.8757	50.1099	42.5697	36.6115
	C14	86.1704	80.0798	80.3292	54.8561	49.0305	49.8332
	C16	81.6658	84.2805	81.2255	56.2044	55.2302	47.764
110	C12	10.0024	1.86744	7.52801	65.3064	63.8645	69.8865
	C14	27.8102	23.0162	14.081	70.9301	72.5084	68.2639
	C16	19.3802	8.95882	6.23364	70.0893	70.506	77.3577
T3A	C12	83.8441	81.432	75.2517	79.9551	82.4373	79.8499
	C14	77.2235	72.2201	65.3384	78.1236	78.6692	82.9283
	C16	74.0282	67.1582	63.0003	67.5829	56.7733	60.8727
DAB	C12	19.3175	12.7202	17.0643	82.1996	82.7638	85.3968
	C14	15.6704	14.3354	9.44928	77.2028	75.7241	80.507
	C16	33.4708	33.681	26.5969	81.0564	79.3896	86.0237
G0	C12	80.1499	84.4831	85.7769	80.337	81.7164	84.5806
	C14	83.1699	82.8621	86.8796	82.6517	81.1008	85.0676
	C16	77.6287	80.6254	82.9244	73.919	76.5455	82.601

## Sheet: Fig 2d
Fig 2d
		HP (-)			HP (+)
	113-C12	77.7556	75.8441	80.222	70.0446	66.3655	76.3668
	306-C12	82.9996	84.0684	81.737	76.6646	81.3683	72.7124
	306-C14	81.7654	75.9431	78.682	67.9647	79.4607	74.1502
	306-C16	80.2007	84.1898	82.0963	82.1787	73.9673	75.8785
	T3A-C12	81.4845	76.0526	82.1921	71.3767	76.8865	76.3729
	AA-T3A-C12	81.1234	82.383	83.4195	44.6651	57.6089	47.1249
	AA-T3A-C14	79.8183	82.0637	79.6176	62.7402	51.1152	45.36
	AA-DAB-C12	84.6556	77.1948	84.8406	53.0124	61.6656	59.129
	AA-DAB-C16	79.7695	75.4441	81.8875	69.2628	67.3264	71.0019
	G0-C12	76.6252	82.7236	84.4735	76.5127	78.3682	74.1087
	AA-G0-C12	84.9521	83.9039	82.8498	63.6887	72.0486	68.5042
	G0-C14	79.8292	81.1878	81.2258	67.8356	81.5153	78.6718
	AA-G0-C14	75.1919	81.1146	81.8685	62.4534	68.8181	64.6407
	G0-C16	82.6332	81.299	80.6536	73.1533	81.2572	77.9332

## Sheet: Fig 3b
	Control	AA-T3A-C12 LNP	AA-T3A-C12 LNP + HP
	70	1601	1062
	66	1562	1161
	67.3	1502	1185

## Sheet: Fig 3c
		3T3-GFP			H2.35
	AA-T3A-C12 LNP	313	321	300	664	525	508
	MC3 LNP	197	201	207	583	560	636
		3T3-GFP/H2.35
	AA-T3A-C12 LNP	0.47	0.61	0.59
	MC3 LNP	0.338	0.359	0.325

## Sheet: Fig 4a
		24 h			48 h
	0	5.76466	-7.42303	1.65066	12.7412	-11.0502	-3.34118
	25	47.2085	59.7839	56.1016	74.0293	79.5481	76.6501
	50	57.1587	62.4092	62.7924	78.463	80.5764	82.4995
	100	69.4082	59.7575	58.0969	84.3992	82.0421	81.9686

## Sheet: Fig 4b
	0	25	50	100
	32799	10002	9387	8151
	32782	10135	9224	8184
	33080	9945	9298	8253

## Sheet: Fig 4d
	Control	AA-T3A-C12/ siGFP LNP	AA-T3A-C12/ siHSP47 LNP	MC3/siHSP47 LNP
	0	10.782	58.2169	27.2626
	0	3.76877	56.5227	42.5318
	0	1.67785	59.5469	36.8421

## Sheet: Fig 4e
	Control	AA-T3A-C12/ siGFP LNP	AA-T3A-C12/ siHSP47 LNP	MC3/siHSP47 LNP
	0	1	60.32	29.6
	0	6.4	65.87	38.5
	0	-1.59	70.25	33.2

## Sheet: Fig 5a
		PBS			AA-T3A-C12 LNP			MC3 LNP
	Heart	6.7	7.9	9.2	8	27	18	9.5	8.8	8.3
	Liver	203	105	142	1116	1535	1931	991	1543	1322
	Spleen	7	12	24	282	44	103	33	32	33
	Lung	18	26	34	78	87	87	53	59	49
	Kidney	24	35	42	180	220	230	148	80	81

## Sheet: Fig 5c
		Healthy mice					PBS					AA-T3A-C12/siGFP LNP					AA-T3A-C12/siHSP47 LNP					MC3/siHSP47 LNP
	0	24	25	26	26	23	25	23	21	20	25	25	23	23	23	25	23	24	24	25	25	26	23	23	23	26
	3	26	26	28	27	24	24	22	22	20	26	20	22	22	21	23	21	21	20	20	23	20	21	23	23	21
	7	26	26	29	27	24	24	22	21	20	23	21	22	22	22	23	22	21	20	20	23	20	21	23	24	23
	10	27	26	29	27	25	23	21	22	20	22	20	23	22	21	23	22	21	20	20	23	20	21	23	23	25
	14	27	26	29	28	25	23	21	22	20	20	19	23	22	22	24	23	21	21	21	23	21	22	23	24	24
	16	27.2	27.6	28.5	27.7	25	24	20	22	21.6	17.6	18.8	24	22.6	22.5	24.4	23	24	22	22	23	21	22.2	23.5	24.6	26
	19	27	27.5	28.6	28	25	24.5	20.2	22	21.2	17.3	18.6	24	22.8	22.5	23.5	23.3	24.2	23	22.8	24.7	21.5	22	23.5	24.5	25
	23	27	29	29	28	25	23	20	20	21	18	19	25	22	23	23	23	23	22	22	23	22	23	23	24	24
	26	27	28	30	29	24	25	23	23	22	18	19	24	24	24	23	25	24	25	24	25	23	23	24	25	26
	28	27	27	30	28	24	25	22	22	21	18	19	24	23	24	23	25	25	25	25	26	23	25	24	25	26

[truncated: 18 more sheets: Fig 5e, Fig 5f, Fig 6b, Fig 6c, Fig 6d, Fig 6e, Fig S3, Fig S4, Fig S5, Fig S8b, Fig S10, Fig S11, Fig. S13, Fig S14, Fig S15, Fig S19, Fig S21, Fig S22]
